# Supplementary material for: EphA‐Mediated Regulation of Stomatin Expression in Prostate Cancer Cells
Source: Cancer Med. 2024 Oct 8;13(19):e70276. doi: 10.1002/cam4.70276 (PMC11459579; doi:10.1002/cam4.70276)
Supplement: Supplementary file 4 — Table S1. The primer sequences and PCR conditions for gene amplification. [file CAM4-13-e70276-s004.xlsx]

## Sheet: Sheet1
Supplementary Table S1. List of primers and PCR conditions.
Gene	Primer sequence		PCR cycle	PCR cycle number
EPHA3 full length	Forward: 5’-GGGAATTCACCATGGATTGTCAGCTCTCCATCCTCCTCC-3’		98°C, 30 sec → 55°C, 1 min → 68°C, 3 min	45
	Reverse: 5’-CCGGATCCCACGGGAACTGGGCCATTCTTTGATTGCG-3’
EPHA3DC	Forward: 5’-GGGAATTCACCATGGATTGTCAGCTCTCCATCCTCCTCC-3’		98°C, 30 sec → 55°C, 1 min → 68°C, 3 min	45
	Reverse: 5’-GCCGGATCCTATGTTGGTGGCATCCAATTCCTTGGC-3’
EPHA7 full length	Forward: 5’-AAAGCGGCCGCATGGTTTTTCAAACTCGGTACCCTTCATGG-3’		98°C, 15 sec → 56°C, 30 sec → 68°C, 2 min	40
	Reverse: 5’-TTTGGATCCCACTTGAATGCCAGTTCCATGTAAATGTAGC-3’
EPHA7DC	Forward: 5’-AAAGCGGCCGCATGGTTTTTCAAACTCGGTACCCTTCATGG-3’		98°C, 15 sec → 55°C, 30 sec → 68°C, 2 min	40
	Reverse: 5’-TTTGGATCCATACAGGAGGCATCTAGCTCCTTGG-3’
