# Supplementary material for: EphA‐Mediated Regulation of Stomatin Expression in Prostate Cancer Cells
Source: Cancer Med. 2024 Oct 8;13(19):e70276. doi: 10.1002/cam4.70276 (PMC11459579; doi:10.1002/cam4.70276)
Supplement: Supplementary file 5 — Table S2. The primary antibodies used in this study. [file CAM4-13-e70276-s003.xlsx]

## Sheet: Sheet1
Supplementary Table S2. List of the primary antibodies used in this study.
Name	Source	Type	Company	Catalogue No.	Dilution ratio (Application)	Buffer
Stomatin [E-5]	Mouse	Monoclonal	Santa Cruz Biotechnology	sc-376869	1:100 (IHC)	1% skim milk and 3% BSA (IHC)
Stomatin	Rabbit	Polyclonal	Proteintech	12046-1-AP	1:1,000 (IB)	5% skim milk (IB)
EphA3 [D-2]	Mouse	Monoclonal	Santa Cruz Biotechnology	sc-514209	1:1,000 (IB)	5% skim milk (IB)
Phospho-EphA3 (Tyr779) [D10H1]	Rabbit	Monoclonal	Cell Signaling Technology	#8862	1:1,000 (IB), 1:100 (IHC)	5% BSA (IB and IHC)
Phospho-EphA7 (Tyr791)	Rabbit	Polyclonal	St John's Laboratory	STJ90668	1:1,000 (IB)	5% BSA (IB)
EphA7 [D1C3K]	Rabbit	Monoclonal	Cell Signaling Technology	#64801	1:1,000 (IB)	5% skim milk (IB)
EphA7 [1A7E5]	Mouse	Monoclonal	Proteintech	66667-1-Ig	1:1,000 (IB)	5% skim milk (IB)
Phospho-p44/42 MAPK (Erk1/2) (Thr202/Thr204) [D13.14.4E]	Rabbit	Monoclonal	Cell Signaling Technology	#4370	1:1,000 (IB), 1:500 (ICC), 1:100 (IHC)	5% BSA (IB, ICC and IHC)
p44/42 MAPK (Erk1/2)	Rabbit	Polyclonal	Cell Signaling Technology	#9102	1:1,000 (IB)	5% skim milk (IB)
Phospho-MEK1/2 (Ser217/Ser221) [41G9]	Rabbit	Monoclonal	Cell Signaling Technology	#9121	1:1,000 (IB)	5% BSA (IB)
MEK1/2 [D1A5]	Rabbit	Monoclonal	Cell Signaling Technology	#9122	1:1,000 (IB)	5% skim milk (IB)
ELK1 [E-5]	Mouse	Monoclonal	Santa Cruz Biotechnology	sc-365876	1:1,000 (IB)	5% skim milk (IB)
Phospho-ELK1 [B-4]	Mouse	Monoclonal	Santa Cruz Biotechnology	sc-8406	1:1,000 (IB), 1:500 (ICC), 1:100 (IHC)	5% BSA (IB, ICC and IHC)
SAP-1a (ELK4) [H-3]	Mouse	Monoclonal	Santa Cruz Biotechnology	sc-166823	1:1,000 (IB)	5% skim milk (IB)
Ki67 [8D5]	Mouse	Monoclonal	Cell Signaling Technology	#9449	1:1,000 (ICC), 1:500 (IHC)	5% BSA (ICC and IHC)
α-Smooth muscle actin (α-SMA) [1A4]	Mouse	Monoclonal	Cell Signaling Technology	#56856	1:1,000 (IHC)	5% BSA (IHC)
Vimentin [D21H3]	Rabbit	Monoclonal	Cell Signaling Technology	#5741	1:2,000 (IHC)	5% BSA (IHC)
GAPDH (3H12)	Mouse	Monoclonal	Medical & Biological Laboratories	M171-3	1:1,000 (IB)	5% skim milk (IB)
DYKDDDDK (FLAG) tag [1E6]	Mouse	Monoclonal	Fujifilm Wako	018-22381	1:2,000 (IB), 1:400 (ICC)	5% skim milk (IB)
Clone name is indicated in [ ].
IB: immunoblotting, ICC: immunocytochemistry, IHC: immunohistochemistry.
