# Supplementary material for: EphA‐Mediated Regulation of Stomatin Expression in Prostate Cancer Cells
Source: Cancer Med. 2024 Oct 8;13(19):e70276. doi: 10.1002/cam4.70276 (PMC11459579; doi:10.1002/cam4.70276)
Supplement: Supplementary file 6 — Table S3. The primers for qPCR analysis. [file CAM4-13-e70276-s006.xlsx]

## Sheet: Sheet1
Supplementary Table S3. List of the primers used in this study.
Gene name	Forward	Reverse
STOMATIN (STOM)	5’-CAATTAGCGTGGATGGTGTG-3’	5’-ACATCTCTGCTGCTCCCACT-3’
EPHRIN-A1 (EFNA1)	5’-GGTGACTGTCAGTGGCAAAA-3’	5’-AGTGGAAGGAGCAGCACAGT-3’
EPHRIN-A4 (EFNA4)	5’-TTGGCCATGTTCAATTCTCA-3’	5’-TGGGCTGACTCAGACTTCCT-3’
EPHRIN-A5 (EFNA5)	5’-TTTCTGGTGCTCTGGATGTG-3’	5’-ATCTTCTGGGACGGAGTCCT-3’
EPHA1	5’-ACTTTACCCGGGAGCTTGAT-3’	5’-ATATGCGGGTGGCTAAACTG-3’
EPHA2	5’-GAGGGCGTCATCTCCAAATA-3’	5’-TCAGACACCTTGCAGACCAG-3’
EPHA3	5’-TGCCTTGGTGTCTGTGAGAG-3’	5’-ACTTGCCAATGGGTACAAGC-3’
EPHA6	5’-CCTAGAAGGGGTTGTCACCA-3’	5’-CGACCAACTGGATGACTGTG-3’
EPHA7	5’-AAGCAGGCTACCAGCAAAAA-3’	5’-GGTCAGATGGAGCCCTGTAA-3’
EPHA10	5’-CGAGAAGGGTCAGAGTGAGC-3’	5’-CACTACGGTGACGACAATGG-3’
ELK1	5’-CCAAACCTGAAATCGGAAGA-3’	5’- CTCCTGTGGAGGGACTTCTG-3’
ELK4	5’-TGTGGAGAATGGAGGGAAAG-3’	5’-TCGGCTGGATTCTCAGTCTT-3’
β-ACTIN (ACTB)	5’-TCCTCCCTGGAGAAGAGCTA-3’	5’-GAGTCCTGTGGCATCCAC-3’
