# Supplementary material for: EphA‐Mediated Regulation of Stomatin Expression in Prostate Cancer Cells
Source: Cancer Med. 2024 Oct 8;13(19):e70276. doi: 10.1002/cam4.70276 (PMC11459579; doi:10.1002/cam4.70276)
Supplement: Supplementary file 7 — Table S4. Gene expression profile in LNCaP cells. [file CAM4-13-e70276-s002.xlsx]

## Sheet: Sheet1
Supplementary Table S4. List of genes encoding cell surface proteins expressed in LNCaP cells.
Data set 1
Symbol	Name	Standardized Value
EPHA7	EPH receptor A7	2.41625
EPHA3	EPH receptor A3	2.41625
ADAM7	ADAM metallopeptidase domain 7	2.41625
EFNA4	ephrin-A4	2.41625
EFNA5	ephrin-A5	2.41625
BMPR2	bone morphogenetic protein receptor, type II (serine/threonine kinase)	2.41625
TMPRSS2	transmembrane protease, serine 2	2.41625
TMEM184C	transmembrane protein 184C	2.40611
SMCO4	single-pass membrane protein with coiled-coil domains 4	2.07522
PRRG4	proline rich Gla (G-carboxyglutamic acid) 4 (transmembrane)	1.67905
CDH12	cadherin 12, type 2 (N-cadherin 2)	1.67882
NCAM2	neural cell adhesion molecule 2	1.67882
Data set 2
Symbol	Name	Standardized Value
EFNA5	ephrin-A5	3.24385
SLC45A3	solute carrier family 45, member 3	3.24385
SLC30A4	solute carrier family 30 (zinc transporter), member 4	3.19257
SLC25A10	solute carrier family 25 (mitochondrial carrier; dicarboxylate transporter), member 10	2.81381
TMEM184C	transmembrane protein 184C	1.95044
TM7SF2	transmembrane 7 superfamily member 2	1.94158
FGFRL1	fibroblast growth factor receptor-like 1	1.83425
SLC26A1	solute carrier family 26 (anion exchanger), member 1	1.78875
TRPM4	transient receptor potential cation channel, subfamily M, member 4	1.71159
TMEM134	transmembrane protein 134	1.68703
TMEM52	transmembrane protein 52	1.67342
MPP2	membrane protein, palmitoylated 2 (MAGUK p55 subfamily member 2)	1.66442
Standardized value indicates the relative strength of the functional associations and is related to empirical p-values, as "abs(standardized values) = −log10(p-value)".
